# Supplementary material for: Transcriptional Profiles of Diploid Mutant Apis mellifera Embryos after Knockout of csd by CRISPR/Cas9
Source: Insects. 2021 Aug 6;12(8):704. doi: 10.3390/insects12080704 (PMC8396534; doi:10.3390/insects12080704)
Supplement: Supplementary file 1 [file insects-12-00704-s001.zip]

Archive with 1 entries (1 files):
- insects-1316603-supplementary.pdf
